# Supplementary material for: The Individual Effects of Cyclin-Dependent Kinase Inhibitors on Head and Neck Cancer Cells—A Systematic Analysis
Source: Cancers (Basel). 2021 May 15;13(10):2396. doi: 10.3390/cancers13102396 (PMC8157193; doi:10.3390/cancers13102396)
Supplement: Supplementary file 1 [file cancers-13-02396-s001.zip]

Archive with 1 entries (1 files):
- cancers-1148175-SI.pdf
